# Supplementary material for: Generation of Subdiffraction Optical Needles by Simultaneously Generating and Focusing Azimuthally Polarized Vortex Beams through Pancharatnam–Berry Metalenses
Source: Nanomaterials (Basel). 2022 Nov 19;12(22):4074. doi: 10.3390/nano12224074 (PMC9693032; doi:10.3390/nano12224074)
Supplement: Supplementary file 1 [file nanomaterials-12-04074-s001.zip]

Archive with 1 entries (1 files):
- nanomaterials-2020700-supplementary.pdf
